# Supplementary material for: Effects of sourdough- or regular-bread fermentation, and phytate reduction on iron bioavailability, absorption, and iron status in humans: a systematic review of intervention studies
Source: Front Nutr. 2026 May 5;13:1778997. doi: 10.3389/fnut.2026.1778997 (PMC13183556; doi:10.3389/fnut.2026.1778997)
Supplement: Supplementary file 2 [file Table_2.xlsx]

## Sheet: Sheet1
REFERENCE	STUDY DESIGN DETAILS	POPULATION DETAILS	STRATEGY		PARTICIPANTS	CONTEXT		Hemoglobin (g/L)	Ferritin (μg/L)	Serum transferin receptor (mg/L)	Serum iron (μM)	Bread characterization
Hoppe et al., 2019/2020	Double-blind, randomized, parallel-design intervention study; 12 weeks	Females volunteers of reproductive age, healthy, non-smokers with no anemia, and should neither be pregnant nor lactating, nor exercising heavily. Subjects had to have serum ferritin concentrations of > 15 μg/L and hemoglobin > 120 g/L. Medications or dietary supplements, including iron supplements, and blood donation less than two months before the start of the study were not allowed.	Subjects were instructed to incorporate five 40 g slices (total 200 g) of wholegrain bread/day for 12 weeks into their diet, equivalent to 74 g wholegrain rye. Subjects were encouraged to keep to their normal diet.	INTERVENTION	Start: 53	Low-phytate bread group: was given bread produced by sourdough addition, containing < 1.0 mg phytic acid/200 g bread	BASE	132 ± 1	33 ± 3	2.9 ± 0.1	N.R.	Phytate and its degradation products were determined by high performance ion chromatography. Iron content and the organic acids profile of the bread was measured.
					End: 24		END	134 ± 1	27 ± 6	2.9 ± 0.6	N.R.
				COMPARATOR	Start: 49	High-phytate bread group: was given bread containing the natural amount of phytic acid (77 ± 11 mg/200 g bread)	BASE	134 ± 1	31 ± 4	2.7 ± 0.1	N.R.
					End: 31		END	136 ± 1	32 ± 4	2.7 ± 0.1	N.R.
				Notes	Total dropout 31%			In the high-phytate-bread group (n = 31) there was no change in any of the iron status biomarkers after 12 weeks of intervention (p > 0.05). In the low-phytate bread group (n = 24) there were significant decreases in both ferritin (mean = 12%; from 32 ± 7 to 27 ± 6 μg/L, geometric mean ± SEM, p < 0.018) and total body iron (mean = 12%; from 6.9 ± 1.4 to 5.4 ± 1.1 mg/kg, p < 0.035). Although singl…
Bokhari et al., 2012	Pilot (pre-study), acute, parallel-group intervention. Single test day, Not randomized.	Healthy, non-pregnant, premenopausal females, aged 18–50 years, with no history of gastrointestinal illness; not taking medication or supplements known to influence iron absorption. The participant’s haemoglobin (Hb) levels should fall within the range of 95–140 g/L	Participants fasted 12 hours prior to the test and abstained from alcohol and exercise on the evening before / morning of the study. The subjects had to be able to eat three or four slices of bread at a single meal, following an overnight fast.	INTERVENTION 1	Start: 6	Teff bread (TB) (made with 50% teff flour by weight of dry ingredients)	BASE	N.R.	N.R.	N.R.	19.4±4.9	The teff flour they used contained 4.1 mg of iron per 100 g (wet basis). No other information provided.
					End: 5		END	132±6	N.R.	N.R.	17.0±3.4
				INTERVENTION 2	Start: 6	TB + 0.010 g phytase per 100 g flour	BASE	N.R.	N.R.	N.R.	18.5±8.7
					End: 4		END	131±5	N.R.	N.R.	17.5±6.4
				INTERVENTION 3	Start: 4	TB + 0.015 g phytase per 100 g flour	BASE	N.R.	N.R.	N.R.	13.8±6.2
					End: 4		END	129±4	N.R.	N.R.	13.0±9.5
				COMPARATOR	Start: 5	control bread (CB)	BASE	N.R.	N.R.	N.R.	13.3±4.3
					End: 3		END	133±4	N.R.	N.R.	10.7±4.0
								The addition of the enzyme phytase went some way towards improving the bio-availability of iron. Serum-iron declined in all bread groups (average ≈ −1.4 µmol L⁻¹ across breads).
Bach Kristensen et al., 2004	Two groups, randomized, parallel trial. 25 weeks in total (16 for preparation with fibre-rich bread + 9 for intervention) + 3 day weighed food record	Healthy women. A screening blood sample showing serum ferritin > 20 µg/L and haemoglobin > 120 g/L. non-smokers, not pregnant or lactating nor exercising heavily. The subjects did not take any medication or vitamin, mineral or other supplements, were not diagnosed with any type of chronic inflammation and had not donated blood during or at least two months prior to the study.	Subjects were provided daily with 300 g of fibre-rich wheat bread as a substitute for part of their habitual diet.	INTERVENTION	Start: 23	Wheat bran bread + phytase group (2500 phytase unit (PTU)/100 g):	BASE	132 ± 1.5	44 ± 1.1	N.R.	N.R.	A HPLC method was used to determine both total and subclasses of phytic acid. Concentration of inositol phosphates, iron, molar ratio of phytic acid:iron, and calcium in the wheat bran bread with or without added phytate was provided.
					End: 18		END	130 ± 1.5	34 ± 1.1 (p < 0.001)	N.R.	N.R.
				COMPARATOR	Start: 24	Wheat bran bread group:	BASE	132 ± 1.7	45 ± 1.1	N.R.	N.R.
					End: 23		END	130 ± 1.7	32 ± 1.1 (p < 0.001)	N.R.	N.R.
				Notes:	24.8±3.8 years and an average BMI of 22.0±2.9 kg/m4			There was no effect of the phytase added to the wheat bread on the iron status of the subjects, but an effect of the intervention period. Serum ferritin and haemoglobin levels were significantly reduced by 12±1.1 μg/L (27%) (P<0.001) and 2±0.8 g/l (1.5%) (mean ± SE) (P<0.05) respectively, after four months of intervention.
Hansen et al., 2005	Single-blinded randomized study. 5 months	Healthy, non-smoking and not pregnant/lactating. None was receiving medical treatment and none took mineral/vitamin supplements within 2 months prior to or during the study or any iron supplements 6 months before the study. None donated blood during or within 2 months prior to the study. Serum-ferritin which was within the range 11–32 mg/l.	The subjects were instructed to eat 4 slices (a single slice of bread was approximately 40 g) per day for 3 months and 3 slices per day for the remaining 2 months	INTERVENTION	Start: 23	Rye bread fermented with sourdough which resulted in 85–149 mmol phytate/100 g bread, lower than that of non-fermented rye bread (278 mmol/100 g).	BASE	124±8	24.6 [21.0–28.8]	N.R.	N.R.	Phytate content was assessed as myo-inositol hexaphosphate, IP6, and its degradation products myo-inositol tri-, tetra-, and pentaphosphates (IP3, IP4, and IP5, respectively) by an HPLC method (Sandberg and Ahderinne, 1986).
					End: 22		END	124±6	20.2 [17.5–23.3]	N.R.	N.R.
				COMPARATOR	Start: 23	Commercial rye bread fortified with ferrous fumarate corresponding to 6 mg iron/100 g bread during the baking process leading to a total iron content of approximately 7.5 mg/100 g bread.	BASE	124±6	19.2 [15.6–22.8]	N.R.	N.R.
					End: 21		END	126±8	18.3 [14.4–23.2]	N.R.	N.R.
								In the fortification group, there was a non-significant Hemoglobin increase from 0 to 5 months: 124±6 and 126±8 g/l. Control group was unchanged.There was no change in serum ferritin in subjects given iron fortified bread. Serum ferritin in the control group dropped significantly from 0 to 5 months.Intake of fortified wholemeal rye bread resulted in a stabilisation of iron stores of young women w…
Vellar et al., 1968	Absorption: Test-meal experiments in fasting volunteers. Each subject as own control. Serum iron at 2 h post-meal as proxy for absorption.	Absorption: 20 volunteers, mostly young, healthy female women.	Test meal experiments	INTERVENTION	Start: 20f	Ferrous-sulphate-enriched white bread	BASE	N.R.	N.R.	N.R.	16.7	Phytate and iron content of breads was analyzed.
					End: 20f		END	N.R.	N.R.	N.R.	27.2
				COMPARATOR	Start: 20f	Ferrous-sulphate-enriched wholemeal bread.	BASE	N.R.	N.R.	N.R.	20.2
					End: 20f		END	N.R.	N.R.	N.R.	25.6
								Phytate inhibits absorption partially (white > wholemeal when both fortified with FeSO₄).
Orsango et al., 2020	Community-based food intervention; 1:1 cluster randomized controlled trial; six months	Children two-to-five year-olds [36.9 months old (34.8–39.1)] with hemoglobin levels from 70 to <110 g/L. Children with chronic illnesses, children who were taking iron supplements, received a blood transfusion in the last six months, had repeated malaria at least three times in the last three months, or were unwilling to participate in the study were excluded.	150 g bread was provided to the children in each cluster under the researcher team’s supervision on a daily basis for the period of six months. All participants in the amaranth and maize groups were treated with albendazole 400 mg single dose.	INTERVENTION	Start: 50	Experimental group: Bread prepared from 70% amaranth grain + 30% chickpea flour.the amaranth grain was processed at home (soaking, germinating, and fermenting) to decrease the phytate level.	BASE	101.3 (98.7–103.9)	N.R.	N.R.	N.R.	The nutrient content of amaranth and maize bread was provided (Protein, Fat, Iron, Calcium, Zinc, Energy).
					End: 41		END	116.2 (112.1–120.3)	N.R.	N.R.	N.R.
				COMPARATOR	Start: 50	Maize flour bread	BASE	103.5 (100.9–106.0)	N.R.	N.R.	N.R.
					End: 41		END	110.1 (106.9–113.2)	N.R.	N.R.	N.R.
								Amaranth-based bread significantly improved hemoglobin concentration and reduced anemia prevalence compared to maize bread among anemic children aged 2–5 years in Southern Ethiopia. Processed amaranth grain, when incorporated into bread, is an efficacious dietary strategy for treating iron deficiency anemia in preschool children. The authors believe that the result obtained in this study was rela…
Layrisse et al., 2000	Single-meal exposures. There was no continuous treatment; instead, iron absorption was measured via incorporation of radiolabeled isotopes after isolated test feedings.	Volunteer men, ages 15–50 y and women (some were postmenopausal) from Venezuela. The subjects were selected from the low socioeconomic stratum; they were in apparent good health, but some of the women had moderate iron deficiency anemia. Subjects for each study (of the 5 in total) were selected randomly.	Each participant consumed two test meals (morning and afternoon) on Day 0, and two additional meals on Day 15.	INTERVENTION 1		Meal A: bread enriched with 3 mg Fe as ferrous sulfate		Addition of phytase significantly increased iron absorption compared with bread made without phytase. Ferrous bisglycinate absorption is strongly enhanced when phytic acid in cereal-based foods is degraded by phytase during processing. Iron absorption from the basal breakfast prepared from precooked corn flour, enriched with 3 mg of iron as ferrous sulfate in test A and the same enriched meal adm…				Phytate concentration in precooked corn flours and white wheat flour was determined. The total iron concentration in foods was determined by the digestion method (Bothwell et al. 1979). The mean phytate concentration was 168 and 257 mg/100 g in precooked corn flours and white wheat flour, respectively, according to the method of Haug and Lantzsch 1983.
					5 men, 9 women
				COMPARATOR 1		Meal C: bread enriched with 3 mg Fe as ferrous sulfate and 304 U phytase added.
					5 men, 9 women
				INTERVENTION 2		Meal B: bread enriched with 3 mg Fe as ferrochel
					5 men, 9 women
				COMPARATOR 2		Meal D: bread enriched with 3 mg Fe as ferrochel and 304 U phytase added.
					5 men, 9 women
						Basal breakfast contained 100 g precooked corn flour + 50 g cheese + 10 g margarine for all meals.
Brune et al., 1992	Human iron-absorption experiments (5 separate bread interventions), each using a crossover design with paired comparisons. Each subject served as his/her own control.	49 subjects, 20 men and 29 women, participated in the five experiments. All subjects were healthy volunteers, aged 19-47 y, and each group of 9-10 subjects included both men and women.	The test rolls, however, were made from different kinds of flours, or flour mixtures, and fermented in different ways in order to obtain different contents of inositol phosphates. The control rolls were prepared in a standardized way from low extraction (55%) wheat flour to produce rolls with a very low content of inositol phosphate.	INTERVENTION 1	1m9f	Experiment 1 (whole rye + wheat, sourdough 48h):		Absorption ratio 0.94 ± 0.05 (not significantly different from control). It was possible, by sourdough fermentation, to degrade the phytate almost completely in a bread baked from whole rye flour.				The AOAC and the HPLC methods were used for determining amount of phytate-P.
				COMPARATOR 1	1m9f	CONTROL rolls
				INTERVENTION 2	7m3f	Experiment 2 (whole wheat + wheat, sourdough 48h):		Absorption 0.79 ± 0.03 (significantly lower, p<0.05). The cause of the difference in phytate content between the rye and the wheat bread may be the usually higher phytase activity in rye flour.
				COMPARATOR 2	7m3f	CONTROL rolls
				INTERVENTION 3	1m8f	Experiment 3 (wheat 85% extraction, short fermentation):		Absorption 0.39 ± 0.02 (p<0.01).
				COMPARATOR 3	1m8f	CONTROL rolls
				INTERVENTION 4	8m2f	Experiment 4 (whole rye + wheat 85% extraction, sourdough 48h + 3h):		Absorption 0.32 ± 0.03 (p<0.01).
				COMPARATOR 4	8m2f	CONTROL rolls
				INTERVENTION 5	3m7f	Experiment 5 (wheat bran + wheat, short fermentation):		Absorption 0.13 ± 0.02 (p<0.01).
				COMPARATOR 5	3m7f	CONTROL rolls
						CONTROL rolls were prepared in a standardized way from low extraction (55%) wheat flour to produce rolls with a very low content of inositol phosphate.		Taken together, the findings clearly indicate that the inhibition of iron absorption by wheat and rye bran could be ascribed to its content of phytate, or after baking to its degradation products (inositol phosphates), and not to fiber components or other constituents of bran. Effective fermentation of whole-meal bread to very low inositol phosphate levels will markedly improve the bioavailabilit…
